# Supplementary material for: Mandarin Chinese modality exclusivity norms
Source: PLoS One. 2019 Feb 20;14(2):e0211336. doi: 10.1371/journal.pone.0211336 (PMC6382104; doi:10.1371/journal.pone.0211336)
Supplement: S3 File — (XLSX) [file pone.0211336.s003.xlsx]

## Sheet: word_modality_rating_trad_simp
word	modality	traditional	simplified
亭亭	味覺	1.44	1.42308
亭亭	嗅覺	1.37037	1.57143
亭亭	聽覺	1.48	1.28571
亭亭	視覺	4.81481	5.22222
亭亭	觸覺	1.4	2.17391
依依	味覺	1.20833	1.29412
依依	嗅覺	1.4	1.52381
依依	聽覺	2.375	2.05882
依依	視覺	2.33333	2.75
依依	觸覺	1.88	1.52381
偏	味覺	1.46154	1.70833
偏	嗅覺	1.94737	2.16667
偏	聽覺	2.48148	3.09524
偏	視覺	4.74074	3.85714
偏	觸覺	2.37931	2.2381
僵	味覺	1.80769	1.70833
僵	嗅覺	1.42308	1.625
僵	聽覺	2.84	2.91304
僵	視覺	3.41379	3.42857
僵	觸覺	3.92593	4.42857
光	味覺	1.32	1.57692
光	嗅覺	1.7037	1.25
光	聽覺	1.5	1.375
光	視覺	4.44444	4.1
光	觸覺	2.78947	3.5
全	味覺	2.40741	2.7619
全	嗅覺	1.85185	1.8
全	聽覺	1.96	1.71429
全	視覺	3.55172	4.47619
全	觸覺	1.73077	1.91667
冰	味覺	4.03571	4.19231
冰	嗅覺	2.22222	2.56
冰	聽覺	2.28	2.30435
冰	視覺	3.7037	4.52381
冰	觸覺	5.2069	5.7619
凜凜	味覺	1.7931	1.66667
凜凜	嗅覺	1.60714	2.11538
凜凜	聽覺	1.96429	2.73077
凜凜	視覺	3.81481	2.96296
凜凜	觸覺	3.31579	3.70833
凸	味覺	1.44444	1.77778
凸	嗅覺	1.38462	1.54167
凸	聽覺	1.85185	2
凸	視覺	4.26923	4.91667
凸	觸覺	5.375	5.82353
凹	味覺	1.32	1.34615
凹	嗅覺	1.37037	1.71429
凹	聽覺	1.59259	1.24
凹	視覺	5.18519	4.72
凹	觸覺	4.38462	5.33333
厚	味覺	2.5	3.19231
厚	嗅覺	2.74074	2.33333
厚	聽覺	2.92	2.28571
厚	視覺	5.25	4.94118
厚	觸覺	5.68	5.3913
呆	味覺	1.74074	1.44444
呆	嗅覺	1.25	1.23077
呆	聽覺	2.24	1.85714
呆	視覺	4.7037	4.19048
呆	觸覺	1.30769	1.91667
壯	味覺	1.7037	1.7037
壯	嗅覺	1.55556	1.44444
壯	聽覺	1.72	2.23077
壯	視覺	5.52	5.43478
壯	觸覺	4.12	3.85714
大	味覺	2	2.28571
大	嗅覺	1.64	2.14286
大	聽覺	4.22222	4.19048
大	視覺	5.58333	5.52941
大	觸覺	4.88	5.3913
嫩	味覺	3.42857	5.03846
嫩	嗅覺	1.46154	2.33333
嫩	聽覺	2.75862	2.38095
嫩	視覺	4.74074	4.96296
嫩	觸覺	5.08	4.57143
密	味覺	2.44444	2.15
密	嗅覺	2.2963	1.74074
密	聽覺	3	3.19048
密	視覺	4.62963	5.8
密	觸覺	4.44444	3.85714
寒	味覺	3.12	3.46154
寒	嗅覺	2.07407	2.32
寒	聽覺	2.66667	2.22222
寒	視覺	4.08	3.08696
寒	觸覺	5.03704	4.62963
寥寥	味覺	1.88	2.53846
寥寥	嗅覺	1.66667	1.64706
寥寥	聽覺	2.92593	3.38095
寥寥	視覺	4.35714	4.80769
寥寥	觸覺	1.83333	1.76471
寬	味覺	1.30769	2.25
寬	嗅覺	1.40741	1.61905
寬	聽覺	2.77778	2.2
寬	視覺	5.26316	4.66667
寬	觸覺	3.07692	3.375
嶙嶙	味覺	1.55556	1.7619
嶙嶙	嗅覺	1.7037	1.55
嶙嶙	聽覺	2.48	2.34615
嶙嶙	視覺	3.26923	4.125
嶙嶙	觸覺	3.04167	2.58824
巍巍	味覺	1.48148	1.2
巍巍	嗅覺	1.62963	1.5
巍巍	聽覺	1.92308	1.70833
巍巍	視覺	5.37037	5.07407
巍巍	觸覺	1.85714	2.15385
廣	味覺	1.88	2.5
廣	嗅覺	2.13793	2.04762
廣	聽覺	1.76923	2.5
廣	視覺	4.72414	4.85714
廣	觸覺	2.62963	2.96296
強	味覺	3.5	3.42308
強	嗅覺	3.25	3.30769
強	聽覺	5.08333	4.94118
強	視覺	4.42105	4.08333
強	觸覺	3.42105	2.70833
彎	味覺	1.48	1.52174
彎	嗅覺	1.34483	1.2381
彎	聽覺	2	1.38462
彎	視覺	4.44	3.95652
彎	觸覺	4.72	4.95652
微微	味覺	3.41379	4.19048
微微	嗅覺	3.89474	4.125
微微	聽覺	3.71429	4.80769
微微	視覺	3.33333	3.15
微微	觸覺	3.91667	4.70588
扁	味覺	1.82143	1.23077
扁	嗅覺	1.4	1.14286
扁	聽覺	3.21429	1.53846
扁	視覺	5.52	5.08696
扁	觸覺	4.88889	4.4
整	味覺	1.68421	1.875
整	嗅覺	1.48148	1.66667
整	聽覺	2.2069	1.47619
整	視覺	3.31034	3
整	觸覺	3.04167	2.58824
斑斑	味覺	1.52	1.91304
斑斑	嗅覺	1.48	1.69231
斑斑	聽覺	1.34615	1.5
斑斑	視覺	5.15789	4.58333
斑斑	觸覺	2.35714	3.11538
斜	味覺	1.14286	1.11538
斜	嗅覺	1.20833	1.41176
斜	聽覺	1.33333	1.32
斜	視覺	5.04	4.47619
斜	觸覺	3.62069	3.04762
方	味覺	1.68966	1.7619
方	嗅覺	1.33333	1.71429
方	聽覺	1.56	1.53846
方	視覺	4.79167	5.47059
方	觸覺	4.42308	3.70833
旺	味覺	2.14815	2.05
旺	嗅覺	2.04	2.13043
旺	聽覺	2.2963	1.45
旺	視覺	3.52	2.73913
旺	觸覺	1.47368	1.75
暖	味覺	3.44444	3.28571
暖	嗅覺	2.17857	2.73077
暖	聽覺	2.22222	2.95
暖	視覺	5	4.81481
暖	觸覺	4.48	5.30769
暗	味覺	1.96296	1.6
暗	嗅覺	1.44	1.73913
暗	聽覺	1.76	1.47619
暗	視覺	5.60714	5.96154
暗	觸覺	1.5	1.41176
朗朗	味覺	1.23077	1.45833
朗朗	嗅覺	1.45833	1.29412
朗朗	聽覺	4.44	4.82609
朗朗	視覺	2.21053	3.04167
朗朗	觸覺	1.48148	1.71429
木	味覺	3.26316	3.54167
木	嗅覺	2.4	2.04762
木	聽覺	1.30769	2.125
木	視覺	3.44444	3.6
木	觸覺	3.10714	4.76923
松	味覺	1.68	1.80952
松	嗅覺	1.56	1.71429
松	聽覺	2.21429	2.57692
松	視覺	2.72	3.2381
松	觸覺	4.7037	4.77778
柔	味覺	4.21053	2.95833
柔	嗅覺	1.96	2.42308
柔	聽覺	4.64286	4.73077
柔	視覺	4.85185	4.85714
柔	觸覺	5.74074	5.81481
森森	味覺	1.42105	1.79167
森森	嗅覺	1.84	2.34783
森森	聽覺	1.84615	2.625
森森	視覺	4.14815	4.75
森森	觸覺	2	2.29167
橫	味覺	1.34483	1.28571
橫	嗅覺	1.7037	1.35
橫	聽覺	1.4	1.33333
橫	視覺	3.82759	3.52381
橫	觸覺	2.59259	1.80952
正	味覺	2.32143	4.76923
正	嗅覺	1.46154	2.375
正	聽覺	2.33333	2.55556
正	視覺	4.18519	4.5
正	觸覺	2.6	3.14286
歪	味覺	1.42105	1.75
歪	嗅覺	1.23077	1.54167
歪	聽覺	2.04	1.69231
歪	視覺	5.77778	5.51852
歪	觸覺	3.25	2.88462
歷歷	味覺	1.85185	1.42857
歷歷	嗅覺	1.44	1.78261
歷歷	聽覺	2.24	2.53846
歷歷	視覺	4.79167	3.52941
歷歷	觸覺	2.11111	1.85714
汪汪	味覺	1.32	1.42857
汪汪	嗅覺	1.56	1.84615
汪汪	聽覺	4.30769	4.08333
汪汪	視覺	2.48276	1.85714
汪汪	觸覺	1.15385	1.54167
沉	味覺	2.91667	1.88235
沉	嗅覺	2.54167	1.58824
沉	聽覺	3.25926	2.7
沉	視覺	3.37037	3.7
沉	觸覺	4.14815	4.40741
泱泱	味覺	1.52	1.66667
泱泱	嗅覺	1.31579	1.66667
泱泱	聽覺	1.92857	2.38462
泱泱	視覺	2.64	3.09524
泱泱	觸覺	1.71429	1.46154
洋洋	味覺	1.56	1.69565
洋洋	嗅覺	1.40741	1.16
洋洋	聽覺	2.48148	2.2381
洋洋	視覺	2.92593	4.04
洋洋	觸覺	1.85185	1.76
浩浩	味覺	1.33333	1.52941
浩浩	嗅覺	1.52	2.11538
浩浩	聽覺	2.37037	3.32
浩浩	視覺	4.52632	3.54167
浩浩	觸覺	1.22222	1.68
涼	味覺	4.2963	4.96
涼	嗅覺	3.64	2.47619
涼	聽覺	1.67857	2.11538
涼	視覺	3.84211	2.70833
涼	觸覺	4.96296	5.85
淨	味覺	2.78571	3.23077
淨	嗅覺	2.71429	3.07692
淨	聽覺	3.6	3.69565
淨	視覺	3.96296	4.95
淨	觸覺	3.56	2.78261
深	味覺	2.11111	2.57143
深	嗅覺	2.14815	1.64
深	聽覺	3.2	3.91304
深	視覺	4.88889	4.95238
深	觸覺	4.53571	5.26923
淺	味覺	2.85185	2.33333
淺	嗅覺	2.6	3.03846
淺	聽覺	2.51852	2.51852
淺	視覺	4.36842	4
淺	觸覺	3.14815	3.05
清	味覺	3.85185	4
清	嗅覺	3.42857	4.46154
清	聽覺	4.24	4.17391
清	視覺	5.22222	5.52381
清	觸覺	2.32	1.85714
渾	味覺	2.79167	2.58824
渾	嗅覺	2.125	2.11765
渾	聽覺	4.52632	3.58333
渾	視覺	4.40741	5.51852
渾	觸覺	1.95833	2.23529
溫	味覺	3.84	4.19231
溫	嗅覺	2.25926	2.09524
溫	聽覺	2.08	2.6087
溫	視覺	2.96296	2.2
溫	觸覺	4.73077	4.91667
滑	味覺	3.40741	4.08
滑	嗅覺	1.32143	1.5
滑	聽覺	2.40741	2.5
滑	視覺	4.37931	3.57143
滑	觸覺	5.59259	5.7619
滔滔	味覺	1.625	1.35294
滔滔	嗅覺	1.52632	1.875
滔滔	聽覺	4.54167	4
滔滔	視覺	3.94737	3.29167
滔滔	觸覺	2	2.61905
滾滾	味覺	2	2.16
滾滾	嗅覺	1.89655	1.95238
滾滾	聽覺	2.92	3.07692
滾滾	視覺	4.06897	4.28571
滾滾	觸覺	2.28	2.2381
滿	味覺	2.35714	2.57692
滿	嗅覺	1.64	2.23077
滿	聽覺	2.44	2.92308
滿	視覺	5.51852	5.51852
滿	觸覺	4.72	4.26087
漠漠	味覺	1.85185	1.65
漠漠	嗅覺	1.41667	1.35294
漠漠	聽覺	1.93103	2
漠漠	視覺	3.56	3.34783
漠漠	觸覺	1.57143	1.80769
漫漫	味覺	1.77778	1.48148
漫漫	嗅覺	1.44444	1.52
漫漫	聽覺	1.85185	2.14815
漫漫	視覺	2.84	3.76923
漫漫	觸覺	1.91667	1.64706
潮	味覺	2.62963	3
潮	嗅覺	2.03846	3
潮	聽覺	2.7037	2.15
潮	視覺	4.48276	4.09524
潮	觸覺	3.44444	5.42857
澀	味覺	5.58333	5.58824
澀	嗅覺	3.10526	2.625
澀	聽覺	1.92	2.73077
澀	視覺	2.12	2.3913
澀	觸覺	2.96	3.30769
濕	味覺	3.11538	3.08333
濕	嗅覺	2.88462	3.16667
濕	聽覺	1.48	1.42857
濕	視覺	4.58621	3.42857
濕	觸覺	4.78571	5.76923
瀟瀟	味覺	1.39286	1.23077
瀟瀟	嗅覺	1.8	1.57692
瀟瀟	聽覺	3.74074	4.28571
瀟瀟	視覺	2.67857	3.76923
瀟瀟	觸覺	1.59259	2.66667
灰	味覺	1.68	2.08696
灰	嗅覺	1.46429	1.38462
灰	聽覺	1.73684	2.04167
灰	視覺	5.37037	5.6
灰	觸覺	1.96	1.2381
灼灼	味覺	2.51852	3.14286
灼灼	嗅覺	2	1.90476
灼灼	聽覺	1.6	2
灼灼	視覺	3.5	4.25
灼灼	觸覺	3.17857	3.76923
炎炎	味覺	2.04	1.85714
炎炎	嗅覺	1.68	1.61905
炎炎	聽覺	1.42308	1.45833
炎炎	視覺	3.77778	3.28
炎炎	觸覺	1.92308	2.08333
炯炯	味覺	1.64	1.88462
炯炯	嗅覺	1.36	1.09524
炯炯	聽覺	1.44444	1.2
炯炯	視覺	5.14815	5.42857
炯炯	觸覺	1.46154	1.33333
烈	味覺	4.32	3.88462
烈	嗅覺	4.25926	4.95
烈	聽覺	2.2	2.65385
烈	視覺	4.5	3.82353
烈	觸覺	2.96296	3.47619
烏	味覺	1.2	1.61905
烏	嗅覺	1.5	1.11765
烏	聽覺	2.15789	1.95833
烏	視覺	3.48	3.85714
烏	觸覺	1.37037	1.56
焦	味覺	5.14286	5.19231
焦	嗅覺	4.62963	4.8
焦	聽覺	1.30769	1.625
焦	視覺	4.14815	3.8
焦	觸覺	3.14815	2.88
煌煌	味覺	1.52	1.69231
煌煌	嗅覺	1.33333	1.35294
煌煌	聽覺	1.66667	1.85185
煌煌	視覺	2.92	3.82609
煌煌	觸覺	1.6	1.80769
熠熠	味覺	1.25	1.34615
熠熠	嗅覺	1.92593	1.55
熠熠	聽覺	2.17241	1.7619
熠熠	視覺	3.68	3.61905
熠熠	觸覺	1.5	2.41176
熱	味覺	4.14815	3.81481
熱	嗅覺	2.2	2.5
熱	聽覺	1.85185	1.76
熱	視覺	3.55172	2.90476
熱	觸覺	5.78947	4.875
燙	味覺	3.96154	3.95833
燙	嗅覺	1.95833	2
燙	聽覺	1.25926	1.81481
燙	視覺	2.88889	2.65
燙	觸覺	5.24138	5.71429
燥	味覺	3.79167	2.41176
燥	嗅覺	2.44	2.43478
燥	聽覺	2.12	3.11538
燥	視覺	2.91667	2.41176
燥	觸覺	2.8	2.85714
燦燦	味覺	1.72	1.96154
燦燦	嗅覺	1.34615	1.375
燦燦	聽覺	1.72	1.88462
燦燦	視覺	4.62069	4.95238
燦燦	觸覺	1.84	1.78261
爛	味覺	4.68421	3.79167
爛	嗅覺	2.85185	3.04762
爛	聽覺	2.92593	2.80952
爛	視覺	3.88462	3.75
爛	觸覺	4.10526	3.66667
甘	味覺	5.41379	5.7619
甘	嗅覺	2.6	3.80769
甘	聽覺	1.48	1.33333
甘	視覺	1.76	2.15385
甘	觸覺	1.28571	1.30769
疼	味覺	1.51724	1.19048
疼	嗅覺	1.22222	1.28
疼	聽覺	1.69231	2.375
疼	視覺	2.81481	3.55556
疼	觸覺	5.44	5.13043
瘦	味覺	1.37037	1.36
瘦	嗅覺	1.07407	1.37037
瘦	聽覺	1.64286	1.38462
瘦	視覺	5.11538	5.20833
瘦	觸覺	4.26316	2.83333
癟	味覺	1.92593	1.68
癟	嗅覺	1.74074	1.48
癟	聽覺	1.57692	2
癟	視覺	4.03448	4.14286
癟	觸覺	3.03704	5.3
白	味覺	2.2963	3.1
白	嗅覺	1.28571	1.5
白	聽覺	1.48	1.38095
白	視覺	6	5.59259
白	觸覺	1.34615	1.29167
皎皎	味覺	1.6	1.46154
皎皎	嗅覺	1.2963	1.16
皎皎	聽覺	1.96552	1.71429
皎皎	視覺	4.24138	4.38095
皎皎	觸覺	2	1.66667
皚皚	味覺	1.48	1.56522
皚皚	嗅覺	1.14815	1.32
皚皚	聽覺	1.44444	1.80952
皚皚	視覺	5.29167	5.05882
皚皚	觸覺	1.7037	1.71429
盈盈	味覺	1.32	1.7619
盈盈	嗅覺	1.59259	1.2
盈盈	聽覺	2.56	3.08696
盈盈	視覺	2.08	2.57143
盈盈	觸覺	1.72	2.57143
直	味覺	1.46154	1.70833
直	嗅覺	1.24	1.6087
直	聽覺	1.8	2.19048
直	視覺	5	4.45833
直	觸覺	4.56	4.3913
短	味覺	1.22222	1.32
短	嗅覺	1.37037	1.80952
短	聽覺	2.77778	2.12
短	視覺	5.07407	4.84
短	觸覺	4.40741	3.51852
矮	味覺	1.26923	1.25
矮	嗅覺	1.17857	1.03846
矮	聽覺	1.25	1.23529
矮	視覺	5.07407	5
矮	觸覺	2.27586	2.04762
破	味覺	2.2963	1.65
破	嗅覺	1.51724	1.42857
破	聽覺	3.63158	3.79167
破	視覺	4.125	3.47059
破	觸覺	3.45833	2.94118
硬	味覺	3.94737	2.91667
硬	嗅覺	1.48148	1.90476
硬	聽覺	2.92	2.95652
硬	視覺	4.7037	4.40741
硬	觸覺	5.84	5.56522
禿	味覺	1.34615	1.75
禿	嗅覺	1.20833	1.35294
禿	聽覺	1.42105	1.54167
禿	視覺	5.22222	4.90476
禿	觸覺	4.05263	4
稀	味覺	4.12	3.3913
稀	嗅覺	3.18519	2.81481
稀	聽覺	2.25926	1.88
稀	視覺	3.59259	3.9
稀	觸覺	3.25926	3.55
稠	味覺	4.17241	4.57143
稠	嗅覺	3.18519	2.19048
稠	聽覺	1.96	2.61538
稠	視覺	3.66667	2.64
稠	觸覺	4.77778	4.38095
窄	味覺	1.37037	1.48
窄	嗅覺	1.40741	1.80952
窄	聽覺	2.08	2.84615
窄	視覺	5	5.45
窄	觸覺	3.58333	4.05882
窪	味覺	1.63158	1.66667
窪	嗅覺	1.37037	1.2963
窪	聽覺	2.2069	1.52381
窪	視覺	3.71429	5.07692
窪	觸覺	3.33333	4.16
笨	味覺	1.33333	1.28
笨	嗅覺	1.53571	1.15385
笨	聽覺	2.84	1.42857
笨	視覺	4.18519	3.66667
笨	觸覺	1.84	2.80769
粉	味覺	2.92593	2.03704
粉	嗅覺	1.92	1.66667
粉	聽覺	1.7037	1.59259
粉	視覺	4.55556	4.51852
粉	觸覺	3.84	1.91304
粗	味覺	2.7037	1.8
粗	嗅覺	1.35714	1.38462
粗	聽覺	2.96429	2.69231
粗	視覺	5.10526	4
粗	觸覺	5.33333	5.2
粼粼	味覺	1.55172	1.61905
粼粼	嗅覺	1.34615	1.29167
粼粼	聽覺	1.76923	1.95833
粼粼	視覺	5.11111	5
粼粼	觸覺	2.05263	2.04167
紅	味覺	1.73684	1.625
紅	嗅覺	1.85185	1.45
紅	聽覺	1.42308	1.70833
紅	視覺	5.77778	5.52381
紅	觸覺	1.88	2.08696
純	味覺	4.22222	4.8
純	嗅覺	4.59259	4.18519
純	聽覺	2.81481	3.95
純	視覺	4.56	4.3913
純	觸覺	2.92593	2.59259
素	味覺	3.625	4.82353
素	嗅覺	2.76	2.86957
素	聽覺	1.84211	2.625
素	視覺	4.31579	4.04167
素	觸覺	2.25926	1.6
紫	味覺	1.25	1.23529
紫	嗅覺	1.36	1.28571
紫	聽覺	1.55556	1.45
紫	視覺	4	4.65
紫	觸覺	1.10526	1.58333
細	味覺	1.875	2.05882
細	嗅覺	1.41667	1.47059
細	聽覺	4.07407	4
細	視覺	5	4.90476
細	觸覺	4.88	4.42857
綠	味覺	1.47368	1.58333
綠	嗅覺	1.56	1.5
綠	聽覺	1.72	1.46154
綠	視覺	6	5.85185
綠	觸覺	1.22222	1.56
綿綿	味覺	3.07692	4.08333
綿綿	嗅覺	1.74074	2.44444
綿綿	聽覺	2.25926	2.92593
綿綿	視覺	4.03448	3.71429
綿綿	觸覺	5.11111	4.18519
緊	味覺	1.77778	1.4
緊	嗅覺	1.51852	1.44444
緊	聽覺	3.24138	2.04762
緊	視覺	4	3.26923
緊	觸覺	4.44	4.71429
縱	味覺	1.48	1.91304
縱	嗅覺	1.22222	1.28
縱	聽覺	1.44444	1.59259
縱	視覺	3.56	3.61538
縱	觸覺	2.21053	1.75
纖纖	味覺	1.74074	1.51852
纖纖	嗅覺	1.70833	1.70588
纖纖	聽覺	2.16	2
纖纖	視覺	3.48	3.71429
纖纖	觸覺	4.22222	3.51852
肥	味覺	3.55172	3.66667
肥	嗅覺	1.67857	2
肥	聽覺	1.84211	1.875
肥	視覺	5.11538	4.375
肥	觸覺	4.21429	4.03846
胖	味覺	1.74074	1.3
胖	嗅覺	1.21053	1.58333
胖	聽覺	1.6	1.33333
胖	視覺	5.32	4.61905
胖	觸覺	3.48	4.09524
脹	味覺	1.53846	1.79167
脹	嗅覺	1.375	1.23529
脹	聽覺	2.18519	1.42857
脹	視覺	3.56	3.57692
脹	觸覺	3.81481	4.88
膩	味覺	4.92593	5.57143
膩	嗅覺	3.85185	3.88
膩	聽覺	3.85185	4.04762
膩	視覺	3.12	3.38462
膩	觸覺	3	3.47059
花	味覺	2.82143	2.61538
花	嗅覺	3.07407	3.32
花	聽覺	1.93103	2.14286
花	視覺	5.625	5.11765
花	觸覺	2.14815	2.2381
茫茫	味覺	1.65385	2.08333
茫茫	嗅覺	2.25926	1.6
茫茫	聽覺	2.40741	2.96296
茫茫	視覺	5.03704	5.2
茫茫	觸覺	2.04	1.66667
蒼蒼	味覺	1.56	1.65385
蒼蒼	嗅覺	1.52632	1.45833
蒼蒼	聽覺	2.31579	2.29167
蒼蒼	視覺	4.08	3.61905
蒼蒼	觸覺	1.85185	1.85
蔫	味覺	2.31034	2.28571
蔫	嗅覺	2.17241	2.04762
蔫	聽覺	1.72414	2.09524
蔫	視覺	2.51852	4.52
蔫	觸覺	1.64	4.26087
薄	味覺	2.64	1.52381
薄	嗅覺	2.55556	2.8
薄	聽覺	3.14815	2.57143
薄	視覺	4.24	3.07692
薄	觸覺	5.36842	4.875
藍	味覺	1.21429	1.26923
藍	嗅覺	1.55556	1.4
藍	聽覺	1.85185	1.3
藍	視覺	5.55556	5.8
藍	觸覺	1.14815	1.44444
融融	味覺	1.92593	2.25926
融融	嗅覺	1.34615	1.25
融融	聽覺	1.65385	2
融融	視覺	2.94737	2.375
融融	觸覺	2.03704	2.3
軟	味覺	3.64	3.34783
軟	嗅覺	1.33333	1.41176
軟	聽覺	2.68421	3.25
軟	視覺	2.84211	2.16667
軟	觸覺	5.55556	5.66667
輕	味覺	2.93103	3.38095
輕	嗅覺	2.18519	2.64
輕	聽覺	4.55556	4.95238
輕	視覺	3.37037	2.7
輕	觸覺	3.85185	4.8
辛	味覺	5.66667	5.40741
辛	嗅覺	4.56	4.30435
辛	聽覺	1.96296	1.48148
辛	視覺	2.85185	1.64
辛	觸覺	1.67857	1.88462
郁郁	味覺	2.2069	2.28571
郁郁	嗅覺	2.40741	1.64
郁郁	聽覺	1.84	1.66667
郁郁	視覺	2.84211	3.125
郁郁	觸覺	1.8	1.84615
酥	味覺	5	5.11111
酥	嗅覺	2.36	2.65217
酥	聽覺	3.62963	3.66667
酥	視覺	2.38462	2.95833
酥	觸覺	4.54167	4.47059
醇	味覺	4.52	5.03846
醇	嗅覺	4.2069	4.57143
醇	聽覺	1.84	2.78261
醇	視覺	1.72414	1.57143
醇	觸覺	1.8	2.57692
重	味覺	3.15385	4.5
重	嗅覺	3.12	3.42308
重	聽覺	3.5	2.92308
重	視覺	3.51852	3.28
重	觸覺	4.8	4.47826
鈍	味覺	2.375	2.29412
鈍	嗅覺	2.65517	3
鈍	聽覺	2.88889	3.35
鈍	視覺	3.6	3.88462
鈍	觸覺	4.62069	5.04762
銳	味覺	3.41379	3.2381
銳	嗅覺	2.40741	3.1
銳	聽覺	4.42105	3.58333
銳	視覺	4.4	3.85714
銳	觸覺	4.62963	4.7
長	味覺	1.84	2.30435
長	嗅覺	1.4	1.69565
長	聽覺	2.62069	3.2381
長	視覺	5.6	5.47826
長	觸覺	4.03704	2.66667
閃閃	味覺	1.36	1.33333
閃閃	嗅覺	1.26923	1.54167
閃閃	聽覺	1.96429	1.96154
閃閃	視覺	5.35714	5.07692
閃閃	觸覺	1.20833	1.64706
陡	味覺	1.26316	1.625
陡	嗅覺	1.125	1.29412
陡	聽覺	1.45833	2.23529
陡	視覺	4.66667	3.85
陡	觸覺	2.77778	2.85
隱隱	味覺	1.69231	2.25
隱隱	嗅覺	2.66667	3.23529
隱隱	聽覺	3.32143	5.26923
隱隱	視覺	3.96296	4.6
隱隱	觸覺	2.83333	3.05882
雜	味覺	4.92593	5
雜	嗅覺	3.62963	3.4
雜	聽覺	5.16	5.34783
雜	視覺	4.76	4.61538
雜	觸覺	2.85185	2.38095
青	味覺	2.36842	1.79167
青	嗅覺	1.94737	2.125
青	聽覺	1.28	1.19048
青	視覺	5.72	5.21739
青	觸覺	2	1.47826
髒	味覺	2.84	2.43478
髒	嗅覺	2.64	2.57143
髒	聽覺	2.18519	1.76
髒	視覺	5.35714	5.65385
髒	觸覺	3.625	3
鮮	味覺	5.70833	5.64706
鮮	嗅覺	4.62069	4.52381
鮮	聽覺	1.88889	1.8
鮮	視覺	3.07692	3.75
鮮	觸覺	2.6	2.65217
鹹	味覺	5.32	5.47619
鹹	嗅覺	3.375	3.11765
鹹	聽覺	1.22222	1.16
鹹	視覺	2.36	1.69231
鹹	觸覺	1.64286	1.42308
麻	味覺	4.75	5.69231
麻	嗅覺	2.66667	2.7619
麻	聽覺	2.07407	2.95
麻	視覺	2.32	2.23077
麻	觸覺	5.26316	4.91667
黃	味覺	1.58621	1.38095
黃	嗅覺	1.89286	1.11538
黃	聽覺	2.03448	1.47619
黃	視覺	5.625	5.64706
黃	觸覺	1.32	1.19048
黏	味覺	2.84615	3.25
黏	嗅覺	2.48148	1.76
黏	聽覺	3.33333	3.19048
黏	視覺	3.62963	3.66667
黏	觸覺	5.94737	5.58333
鼓	味覺	1.77778	1.7619
鼓	嗅覺	1.44828	1.42857
鼓	聽覺	2.65517	2.85714
鼓	視覺	3.92	4.61905
鼓	觸覺	4.11538	4.33333
齊	味覺	1.56	2
齊	嗅覺	1.57895	1.875
齊	聽覺	3.48	3.6087
齊	視覺	5.36	4.95652
齊	觸覺	2.53846	3.75
腥	觸覺	1.23077	1.19608
腥	味覺	5.15385	5.15686
腥	聽覺	1.17949	1.21569
腥	視覺	1.5641	1.78431
腥	嗅覺	5.33333	5.58824
辣	觸覺	2	2.31373
辣	味覺	5.73611	5.64706
辣	聽覺	1.29487	1.35294
辣	視覺	2.36111	2.96078
辣	嗅覺	3.57692	3.19608
脆	觸覺	3.66667	4.09804
脆	味覺	3.71795	3.27451
脆	聽覺	3.76389	3.78431
脆	視覺	2.20513	2.72549
脆	嗅覺	1.375	1.6
亮	觸覺	1.48611	1.54902
亮	味覺	1.20513	1.23529
亮	聽覺	1.98718	2.52941
亮	視覺	5.69231	5.72549
亮	嗅覺	1.17949	1.33333
臭	觸覺	1.05556	1.41176
臭	味覺	3.9359	4.37255
臭	聽覺	1.16667	1.45098
臭	視覺	1.55128	1.92157
臭	嗅覺	5.88462	5.86275
靜	觸覺	1.38462	1.47059
靜	味覺	1.15385	1.39216
靜	聽覺	5.83333	5.47059
靜	視覺	2.16667	2.82353
靜	嗅覺	1.15278	1.33333
淡	觸覺	1.39744	1.52941
淡	味覺	5.4359	5.27451
淡	聽覺	1.52778	1.72549
淡	視覺	3	2.72549
淡	嗅覺	4.16667	3.98039
黑	觸覺	1.29487	1.52941
黑	味覺	1.20513	1.45098
黑	聽覺	1.11111	1.23529
黑	視覺	5.74359	5.78
黑	嗅覺	1.11111	1.29412
小	觸覺	4.33333	4.70588
小	味覺	1.17949	1.33333
小	聽覺	2.68056	3.05882
小	視覺	5.35897	5.37255
小	嗅覺	1.20833	1.39216
尖	觸覺	5.33333	5.37255
尖	味覺	1.29487	1.5098
尖	聽覺	2.75641	3.19608
尖	視覺	4.30769	4.37255
尖	嗅覺	1.19231	1.84314
苦	觸覺	1.16667	1.37255
苦	味覺	5.80769	5.78431
苦	聽覺	1.26923	1.45098
苦	視覺	1.62821	1.58824
苦	嗅覺	2.75641	2.62745
痛	觸覺	5.29487	4.62745
痛	味覺	1.35897	1.4902
痛	聽覺	1.86111	1.88235
痛	視覺	2.32051	2.60784
痛	嗅覺	1.19444	1.35294
癢	觸覺	5.02778	5.19608
癢	味覺	1.16667	1.28
癢	聽覺	1.30769	1.62745
癢	視覺	1.64103	1.66667
癢	嗅覺	1.20513	1.28
甜	觸覺	1.30769	1.47059
甜	味覺	5.875	5.86275
甜	聽覺	1.53846	2.4902
甜	視覺	2.16667	2.39216
甜	嗅覺	3.44872	3.29412
響	觸覺	1.41026	1.48
響	味覺	1.15278	1.35294
響	聽覺	5.75641	5.62745
響	視覺	1.77778	2.13725
響	嗅覺	1.16667	1.33333
臊	觸覺	1.54167	2.19608
臊	味覺	3.32051	3.39216
臊	聽覺	1.44872	1.88235
臊	視覺	1.58974	1.80392
臊	嗅覺	3.16667	4.01961
酸	觸覺	1.39744	1.45098
酸	味覺	5.71795	5.70588
酸	聽覺	1.36111	1.7451
酸	視覺	1.51282	2
酸	嗅覺	4.88889	4.62745
濃	觸覺	1.9359	3.09804
濃	味覺	5.36111	4.41176
濃	聽覺	1.37179	1.68627
濃	視覺	2.79167	3.62745
濃	嗅覺	4.02564	3.15686
高	觸覺	2.74359	3.33333
高	味覺	1.23611	1.62745
高	聽覺	2.44872	2.56863
高	視覺	5.22222	5.15686
高	嗅覺	1.29487	1.2549
冷	觸覺	5.20833	5.11765
冷	味覺	2.85897	2.58824
冷	聽覺	1.48718	2.01961
冷	視覺	2.65385	2.86275
冷	嗅覺	1.55128	1.74
低	觸覺	2.46154	3.29412
低	味覺	1.12821	1.31373
低	聽覺	2.93056	3.01961
低	視覺	4.67949	4.88235
低	嗅覺	1.34722	1.45098
香	觸覺	1.25641	1.62745
香	味覺	4.93056	4.94118
香	聽覺	1.14103	1.27451
香	視覺	1.76389	2.31373
香	嗅覺	5.66667	5.11765
啞	觸覺	1.15278	1.29412
啞	味覺	1.16667	1.21569
啞	聽覺	3.96154	4.68627
啞	視覺	1.65385	1.62745
啞	嗅覺	1.12821	1.24
圓	觸覺	4.88889	5.07843
圓	味覺	1.28205	1.47059
圓	聽覺	1.21795	1.43137
圓	視覺	5.34615	5.4902
圓	嗅覺	1.12821	1.29412
乾	觸覺	5.07692	5.13725
乾	味覺	3.29167	3.17647
乾	聽覺	1.4359	1.88235
乾	視覺	3.18056	4.05882
乾	嗅覺	1.58974	1.80392
吵	觸覺	1.26923	1.45098
吵	味覺	1.13889	1.31373
吵	聽覺	5.64103	5.90196
吵	視覺	2.04167	2.37255
吵	嗅覺	1.15385	1.33333
羶	觸覺	1.47436	1.58824
羶	味覺	4.88889	4.80392
羶	聽覺	1.17949	1.33333
羶	視覺	1.55556	1.82353
羶	嗅覺	4.87179	4.80392

## Sheet: KL_words
words	TD-SIMP KL
亭亭	1.16748
依依	1.20236
偏	1.07506
僵	1.00008
光	1.01752
全	1.04629
冰	1.18492
凜凜	0.95156
凸	1.06373
凹	1.0925
厚	0.890216
呆	1.2198
壯	1.2198
大	1.02885
嫩	1.24857
密	1.27734
寒	0.953868
寥寥	1.0114
寬	1.04629
嶙嶙	1.2198
巍巍	1.20236
廣	1.37587
強	1.18492
彎	1.0925
微微	1.15615
扁	0.953868
整	1.16748
斑斑	1.24857
斜	0.87889
方	1.15615
旺	1.06373
暖	0.859141
暗	1.10994
朗朗	1.01752
木	1.09019
松	1.10994
柔	1.2198
森森	1.20236
橫	1.0925
正	1.23724
歪	1.10382
歷歷	1.20236
汪汪	1.04629
沉	1.13871
泱泱	1.15615
洋洋	1.13871
浩浩	1.05761
涼	0.722819
淨	1.12738
深	1.15615
淺	1.07506
清	1.2198
渾	1.07506
溫	1.06373
滑	1.07506
滔滔	1.31222
滾滾	1.2198
滿	0.9251
漠漠	1.04629
漫漫	1.01752
潮	1.10994
澀	1.04629
濕	0.907658
瀟瀟	1.31222
灰	0.982636
灼灼	1.10994
炎炎	1.15615
炯炯	0.936426
烈	1.17359
烏	0.872775
焦	1.20236
煌煌	1.27734
熠熠	1.13871
熱	1.15615
燙	1.31222
燥	1.20236
燦燦	1.25989
爛	1.00008
甘	1.05761
疼	1.15615
瘦	0.942541
癟	1.23113
白	0.945445
皎皎	1.17359
皚皚	1.04629
盈盈	1.20236
直	1.12127
短	1.24857
矮	0.982636
破	1.07506
硬	1.08117
禿	1.23113
稀	1.37587
稠	1.07506
窄	1.20236
窪	1.17359
笨	0.872775
粉	1.26601
粗	1.12127
粼粼	1.00529
紅	1.13871
純	1.2198
素	1.14482
紫	0.78647
細	1.01752
綠	0.853026
綿綿	1.14482
緊	0.872775
縱	1.00008
纖纖	1.0925
肥	0.9251
胖	1.01752
脹	0.936426
膩	1.23724
花	0.971309
茫茫	1.31222
蒼蒼	1.28345
蔫	1.31222
薄	1.15615
藍	0.993963
融融	1.20236
軟	1.12127
輕	1.15615
辛	1.2198
郁郁	1.34099
酥	1.00008
醇	1.34099
重	1.00008
鈍	1.06373
銳	1.04629
長	1.0524
閃閃	0.936426
陡	1.07506
隱隱	1.17359
雜	1.40464
青	1.23113
髒	1.10994
鮮	1.06373
鹹	1.12127
麻	1.20236
黃	0.890216
黏	1.01752
鼓	1.2198
齊	1.24857

## Sheet: KL_modality
word	modality	KL
亭亭	味覺	1.24245
亭亭	嗅覺	1.24245
亭亭	聽覺	1.24245
亭亭	視覺	1.32966
亭亭	觸覺	0.780355
依依	味覺	1.24245
依依	嗅覺	0.867563
依依	聽覺	1.0114
依依	視覺	1.32966
依依	觸覺	1.56071
偏	味覺	1.24245
偏	嗅覺	1.32966
偏	聽覺	0.693147
偏	視覺	0.780355
偏	觸覺	1.32966
僵	味覺	0.867563
僵	嗅覺	1.0114
僵	聽覺	1.0114
僵	視覺	0.780355
僵	觸覺	1.32966
光	味覺	1.0114
光	嗅覺	1.0114
光	聽覺	0.867563
光	視覺	0.636514
光	觸覺	1.56071
全	味覺	1.56071
全	嗅覺	1.09861
全	聽覺	1.0114
全	視覺	0.693147
全	觸覺	0.867563
冰	味覺	1.32966
冰	嗅覺	1.56071
冰	聽覺	1.32966
冰	視覺	0.780355
冰	觸覺	0.924196
凜凜	味覺	1.09861
凜凜	嗅覺	1.32966
凜凜	聽覺	0.450561
凜凜	視覺	0.867563
凜凜	觸覺	1.0114
凸	味覺	0.780355
凸	嗅覺	0.867563
凸	聽覺	1.56071
凸	視覺	1.24245
凸	觸覺	0.867563
凹	味覺	0.924196
凹	嗅覺	1.09861
凹	聽覺	0.780355
凹	視覺	1.32966
凹	觸覺	1.32966
厚	味覺	1.09861
厚	嗅覺	0.780355
厚	聽覺	0.780355
厚	視覺	1.0114
厚	觸覺	0.780355
呆	味覺	1.56071
呆	嗅覺	1.24245
呆	聽覺	1.09861
呆	視覺	1.32966
呆	觸覺	0.867563
壯	味覺	1.32966
壯	嗅覺	1.09861
壯	聽覺	1.24245
壯	視覺	1.09861
壯	觸覺	1.32966
大	味覺	1.0114
大	嗅覺	1.0114
大	聽覺	1.56071
大	視覺	0.549306
大	觸覺	1.0114
嫩	味覺	1.56071
嫩	嗅覺	1.0114
嫩	聽覺	1.32966
嫩	視覺	1.32966
嫩	觸覺	1.0114
密	味覺	1.79176
密	嗅覺	1.56071
密	聽覺	1.0114
密	視覺	1.0114
密	觸覺	1.0114
寒	味覺	1.0114
寒	嗅覺	1.09861
寒	聽覺	0.549306
寒	視覺	1.09861
寒	觸覺	1.0114
寥寥	味覺	0.924196
寥寥	嗅覺	0.780355
寥寥	聽覺	1.32966
寥寥	視覺	0.780355
寥寥	觸覺	1.24245
寬	味覺	0.780355
寬	嗅覺	1.24245
寬	聽覺	1.24245
寬	視覺	1.09861
寬	觸覺	0.867563
嶙嶙	味覺	1.56071
嶙嶙	嗅覺	1.32966
嶙嶙	聽覺	1.56071
嶙嶙	視覺	0.636514
嶙嶙	觸覺	1.0114
巍巍	味覺	1.0114
巍巍	嗅覺	1.0114
巍巍	聽覺	1.32966
巍巍	視覺	1.56071
巍巍	觸覺	1.09861
廣	味覺	1.09861
廣	嗅覺	1.32966
廣	聽覺	1.32966
廣	視覺	1.79176
廣	觸覺	1.32966
強	味覺	1.56071
強	嗅覺	1.56071
強	聽覺	0.693147
強	視覺	1.32966
強	觸覺	0.780355
彎	味覺	0.549306
彎	嗅覺	1.24245
彎	聽覺	1.24245
彎	視覺	1.09861
彎	觸覺	1.32966
微微	味覺	1.09861
微微	嗅覺	0.780355
微微	聽覺	1.32966
微微	視覺	1.32966
微微	觸覺	1.24245
扁	味覺	1.0114
扁	嗅覺	0.636514
扁	聽覺	1.09861
扁	視覺	0.924196
扁	觸覺	1.09861
整	味覺	1.24245
整	嗅覺	1.24245
整	聽覺	1.0114
整	視覺	1.32966
整	觸覺	1.0114
斑斑	味覺	1.24245
斑斑	嗅覺	1.24245
斑斑	聽覺	1.09861
斑斑	視覺	1.32966
斑斑	觸覺	1.32966
斜	味覺	0.867563
斜	嗅覺	1.0114
斜	聽覺	0.549306
斜	視覺	1.09861
斜	觸覺	0.867563
方	味覺	1.32966
方	嗅覺	0.636514
方	聽覺	1.0114
方	視覺	1.0114
方	觸覺	1.79176
旺	味覺	1.0114
旺	嗅覺	1.09861
旺	聽覺	0.780355
旺	視覺	1.32966
旺	觸覺	1.09861
暖	味覺	1.09861
暖	嗅覺	0.450561
暖	聽覺	1.09861
暖	視覺	1.09861
暖	觸覺	0.549306
暗	味覺	1.56071
暗	嗅覺	1.0114
暗	聽覺	1.09861
暗	視覺	0.867563
暗	觸覺	1.0114
朗朗	味覺	1.0114
朗朗	嗅覺	0.549306
朗朗	聽覺	1.09861
朗朗	視覺	1.32966
朗朗	觸覺	1.09861
木	味覺	1.09861
木	嗅覺	1.56071
木	聽覺	1.24245
木	視覺	0.219512
木	觸覺	1.32966
松	味覺	1.32966
松	嗅覺	1.32966
松	聽覺	1.09861
松	視覺	1.0114
松	觸覺	0.780355
柔	味覺	0.867563
柔	嗅覺	1.09861
柔	聽覺	1.32966
柔	視覺	1.56071
柔	觸覺	1.24245
森森	味覺	1.0114
森森	嗅覺	1.0114
森森	聽覺	1.32966
森森	視覺	1.32966
森森	觸覺	1.32966
橫	味覺	1.24245
橫	嗅覺	1.0114
橫	聽覺	1.0114
橫	視覺	1.09861
橫	觸覺	1.09861
正	味覺	1.32966
正	嗅覺	1.09861
正	聽覺	1.56071
正	視覺	1.32966
正	觸覺	0.867563
歪	味覺	1.24245
歪	嗅覺	0.924196
歪	聽覺	1.0114
歪	視覺	0.780355
歪	觸覺	1.56071
歷歷	味覺	1.0114
歷歷	嗅覺	1.24245
歷歷	聽覺	1.32966
歷歷	視覺	1.09861
歷歷	觸覺	1.32966
汪汪	味覺	0.780355
汪汪	嗅覺	1.56071
汪汪	聽覺	1.0114
汪汪	視覺	1.32966
汪汪	觸覺	0.549306
沉	味覺	0.693147
沉	嗅覺	0.867563
沉	聽覺	1.32966
沉	視覺	1.0114
沉	觸覺	1.79176
泱泱	味覺	1.24245
泱泱	嗅覺	1.0114
泱泱	聽覺	1.32966
泱泱	視覺	1.09861
泱泱	觸覺	1.09861
洋洋	味覺	1.0114
洋洋	嗅覺	0.867563
洋洋	聽覺	1.32966
洋洋	視覺	1.79176
洋洋	觸覺	0.693147
浩浩	味覺	1.0114
浩浩	嗅覺	1.0114
浩浩	聽覺	1.56071
浩浩	視覺	1.0114
浩浩	觸覺	0.693147
涼	味覺	0.867563
涼	嗅覺	0.318257
涼	聽覺	0.780355
涼	視覺	0.780355
涼	觸覺	0.867563
淨	味覺	0.636514
淨	嗅覺	1.79176
淨	聽覺	1.32966
淨	視覺	0.780355
淨	觸覺	1.09861
深	味覺	1.0114
深	嗅覺	1.09861
深	聽覺	0.780355
深	視覺	1.56071
深	觸覺	1.32966
淺	味覺	1.24245
淺	嗅覺	1.32966
淺	聽覺	1.24245
淺	視覺	1.0114
淺	觸覺	0.549306
清	味覺	1.09861
清	嗅覺	0.780355
清	聽覺	1.79176
清	視覺	1.32966
清	觸覺	1.09861
渾	味覺	0.693147
渾	嗅覺	1.24245
渾	聽覺	0.780355
渾	視覺	1.56071
渾	觸覺	1.09861
溫	味覺	0.693147
溫	嗅覺	1.09861
溫	聽覺	1.09861
溫	視覺	1.09861
溫	觸覺	1.32966
滑	味覺	1.32966
滑	嗅覺	0.780355
滑	聽覺	1.0114
滑	視覺	1.32966
滑	觸覺	0.924196
滔滔	味覺	0.867563
滔滔	嗅覺	1.0114
滔滔	聽覺	1.56071
滔滔	視覺	1.56071
滔滔	觸覺	1.56071
滾滾	味覺	1.32966
滾滾	嗅覺	1.24245
滾滾	聽覺	1.09861
滾滾	視覺	1.09861
滾滾	觸覺	1.32966
滿	味覺	0.867563
滿	嗅覺	1.0114
滿	聽覺	0.549306
滿	視覺	0.867563
滿	觸覺	1.32966
漠漠	味覺	1.0114
漠漠	嗅覺	1.0114
漠漠	聽覺	1.32966
漠漠	視覺	0.867563
漠漠	觸覺	1.0114
漫漫	味覺	1.32966
漫漫	嗅覺	1.0114
漫漫	聽覺	1.09861
漫漫	視覺	1.0114
漫漫	觸覺	0.636514
潮	味覺	0.867563
潮	嗅覺	1.32966
潮	聽覺	1.0114
潮	視覺	1.32966
潮	觸覺	1.0114
澀	味覺	0.780355
澀	嗅覺	1.09861
澀	聽覺	1.0114
澀	視覺	1.0114
澀	觸覺	1.32966
濕	味覺	1.09861
濕	嗅覺	0.405465
濕	聽覺	1.0114
濕	視覺	1.09861
濕	觸覺	0.924196
瀟瀟	味覺	1.24245
瀟瀟	嗅覺	1.09861
瀟瀟	聽覺	1.32966
瀟瀟	視覺	1.79176
瀟瀟	觸覺	1.09861
灰	味覺	1.0114
灰	嗅覺	1.09861
灰	聽覺	1.0114
灰	視覺	1.24245
灰	觸覺	0.549306
灼灼	味覺	1.56071
灼灼	嗅覺	1.0114
灼灼	聽覺	1.32966
灼灼	視覺	0.318257
灼灼	觸覺	1.32966
炎炎	味覺	1.32966
炎炎	嗅覺	1.0114
炎炎	聽覺	1.32966
炎炎	視覺	0.780355
炎炎	觸覺	1.32966
炯炯	味覺	1.24245
炯炯	嗅覺	0.867563
炯炯	聽覺	0.549306
炯炯	視覺	1.32966
炯炯	觸覺	0.693147
烈	味覺	1.79176
烈	嗅覺	1.09861
烈	聽覺	1.09861
烈	視覺	0.780355
烈	觸覺	1.09861
烏	味覺	0.924196
烏	嗅覺	0.492673
烏	聽覺	0.924196
烏	視覺	1.0114
烏	觸覺	1.0114
焦	味覺	1.09861
焦	嗅覺	1.56071
焦	聽覺	1.24245
焦	視覺	1.32966
焦	觸覺	0.780355
煌煌	味覺	1.24245
煌煌	嗅覺	0.693147
煌煌	聽覺	1.09861
煌煌	視覺	1.79176
煌煌	觸覺	1.56071
熠熠	味覺	0.924196
熠熠	嗅覺	1.32966
熠熠	聽覺	1.56071
熠熠	視覺	0.549306
熠熠	觸覺	1.32966
熱	味覺	1.09861
熱	嗅覺	1.32966
熱	聽覺	1.0114
熱	視覺	1.09861
熱	觸覺	1.24245
燙	味覺	1.56071
燙	嗅覺	1.56071
燙	聽覺	1.09861
燙	視覺	1.09861
燙	觸覺	1.24245
燥	味覺	0.780355
燥	嗅覺	1.56071
燥	聽覺	1.24245
燥	視覺	1.09861
燥	觸覺	1.32966
燦燦	味覺	1.32966
燦燦	嗅覺	1.24245
燦燦	聽覺	1.24245
燦燦	視覺	0.924196
燦燦	觸覺	1.56071
爛	味覺	0.780355
爛	嗅覺	1.09861
爛	聽覺	1.0114
爛	視覺	1.56071
爛	觸覺	0.549306
甘	味覺	1.0114
甘	嗅覺	1.32966
甘	聽覺	0.924196
甘	視覺	1.32966
甘	觸覺	0.693147
疼	味覺	0.636514
疼	嗅覺	0.693147
疼	聽覺	1.56071
疼	視覺	1.56071
疼	觸覺	1.32966
瘦	味覺	1.0114
瘦	嗅覺	0.867563
瘦	聽覺	0.867563
瘦	視覺	1.09861
瘦	觸覺	0.867563
癟	味覺	1.0114
癟	嗅覺	1.32966
癟	聽覺	1.24245
癟	視覺	1.0114
癟	觸覺	1.56071
白	味覺	1.32966
白	嗅覺	0.924196
白	聽覺	0.780355
白	視覺	0.450561
白	觸覺	1.24245
皎皎	味覺	1.24245
皎皎	嗅覺	0.867563
皎皎	聽覺	1.32966
皎皎	視覺	1.09861
皎皎	觸覺	1.32966
皚皚	味覺	1.0114
皚皚	嗅覺	0.924196
皚皚	聽覺	1.09861
皚皚	視覺	1.09861
皚皚	觸覺	1.09861
盈盈	味覺	1.0114
盈盈	嗅覺	1.0114
盈盈	聽覺	1.32966
盈盈	視覺	1.32966
盈盈	觸覺	1.32966
直	味覺	0.780355
直	嗅覺	1.24245
直	聽覺	1.32966
直	視覺	1.24245
直	觸覺	1.0114
短	味覺	1.0114
短	嗅覺	1.24245
短	聽覺	1.56071
短	視覺	1.09861
短	觸覺	1.32966
矮	味覺	1.0114
矮	嗅覺	0.867563
矮	聽覺	0.462098
矮	視覺	1.32966
矮	觸覺	1.24245
破	味覺	1.24245
破	嗅覺	1.24245
破	聽覺	0.693147
破	視覺	1.09861
破	觸覺	1.09861
硬	味覺	1.32966
硬	嗅覺	1.0114
硬	聽覺	1.24245
硬	視覺	1.32966
硬	觸覺	0.492673
禿	味覺	1.0114
禿	嗅覺	1.24245
禿	聽覺	1.24245
禿	視覺	1.32966
禿	觸覺	1.32966
稀	味覺	1.32966
稀	嗅覺	1.32966
稀	聽覺	1.32966
稀	視覺	1.32966
稀	觸覺	1.56071
稠	味覺	1.0114
稠	嗅覺	0.693147
稠	聽覺	1.56071
稠	視覺	1.0114
稠	觸覺	1.09861
窄	味覺	0.924196
窄	嗅覺	1.09861
窄	聽覺	1.56071
窄	視覺	1.32966
窄	觸覺	1.09861
窪	味覺	1.09861
窪	嗅覺	1.24245
窪	聽覺	1.09861
窪	視覺	1.32966
窪	觸覺	1.09861
笨	味覺	0.693147
笨	嗅覺	0.549306
笨	聽覺	1.0114
笨	視覺	1.0114
笨	觸覺	1.09861
粉	味覺	1.56071
粉	嗅覺	1.32966
粉	聽覺	1.32966
粉	視覺	0.780355
粉	觸覺	1.32966
粗	味覺	1.32966
粗	嗅覺	1.0114
粗	聽覺	1.56071
粗	視覺	0.924196
粗	觸覺	0.780355
粼粼	味覺	0.924196
粼粼	嗅覺	0.924196
粼粼	聽覺	1.24245
粼粼	視覺	0.924196
粼粼	觸覺	1.0114
紅	味覺	1.0114
紅	嗅覺	1.32966
紅	聽覺	1.09861
紅	視覺	0.924196
紅	觸覺	1.32966
純	味覺	1.09861
純	嗅覺	1.09861
純	聽覺	1.56071
純	視覺	1.32966
純	觸覺	1.0114
素	味覺	1.09861
素	嗅覺	0.867563
素	聽覺	1.32966
素	視覺	1.09861
素	觸覺	1.32966
紫	味覺	0.636514
紫	嗅覺	1.0114
紫	聽覺	0.867563
紫	視覺	0.780355
紫	觸覺	0.636514
細	味覺	1.0114
細	嗅覺	1.0114
細	聽覺	1.09861
細	視覺	1.32966
細	觸覺	0.636514
綠	味覺	0.549306
綠	嗅覺	1.0114
綠	聽覺	1.56071
綠	視覺	0.450561
綠	觸覺	0.693147
綿綿	味覺	1.09861
綿綿	嗅覺	1.09861
綿綿	聽覺	1.56071
綿綿	視覺	0.405465
綿綿	觸覺	1.56071
緊	味覺	1.0114
緊	嗅覺	0.693147
緊	聽覺	1.32966
緊	視覺	0.636514
緊	觸覺	0.693147
縱	味覺	1.0114
縱	嗅覺	1.0114
縱	聽覺	1.09861
縱	視覺	0.780355
縱	觸覺	1.09861
纖纖	味覺	0.867563
纖纖	嗅覺	1.0114
纖纖	聽覺	1.56071
纖纖	視覺	0.462098
纖纖	觸覺	1.56071
肥	味覺	0.636514
肥	嗅覺	1.09861
肥	聽覺	1.0114
肥	視覺	0.549306
肥	觸覺	1.32966
胖	味覺	1.0114
胖	嗅覺	0.867563
胖	聽覺	0.780355
胖	視覺	0.867563
胖	觸覺	1.56071
脹	味覺	1.32966
脹	嗅覺	0.636514
脹	聽覺	1.24245
脹	視覺	0.780355
脹	觸覺	0.693147
膩	味覺	1.32966
膩	嗅覺	0.867563
膩	聽覺	1.09861
膩	視覺	1.32966
膩	觸覺	1.56071
花	味覺	1.0114
花	嗅覺	0.780355
花	聽覺	1.09861
花	視覺	1.09861
花	觸覺	0.867563
茫茫	味覺	1.32966
茫茫	嗅覺	1.09861
茫茫	聽覺	1.56071
茫茫	視覺	1.56071
茫茫	觸覺	1.0114
蒼蒼	味覺	1.32966
蒼蒼	嗅覺	1.09861
蒼蒼	聽覺	1.32966
蒼蒼	視覺	1.56071
蒼蒼	觸覺	1.09861
蔫	味覺	1.0114
蔫	嗅覺	1.56071
蔫	聽覺	1.56071
蔫	視覺	1.32966
蔫	觸覺	1.09861
薄	味覺	1.32966
薄	嗅覺	1.0114
薄	聽覺	1.32966
薄	視覺	0.780355
薄	觸覺	1.32966
藍	味覺	1.0114
藍	嗅覺	0.693147
藍	聽覺	1.0114
藍	視覺	1.24245
藍	觸覺	1.0114
融融	味覺	1.32966
融融	嗅覺	1.24245
融融	聽覺	1.32966
融融	視覺	1.09861
融融	觸覺	1.0114
軟	味覺	1.32966
軟	嗅覺	1.0114
軟	聽覺	0.780355
軟	視覺	1.24245
軟	觸覺	1.24245
輕	味覺	1.0114
輕	嗅覺	1.32966
輕	聽覺	1.0114
輕	視覺	1.32966
輕	觸覺	1.09861
辛	味覺	1.0114
辛	嗅覺	1.32966
辛	聽覺	1.32966
辛	視覺	1.32966
辛	觸覺	1.09861
郁郁	味覺	1.56071
郁郁	嗅覺	1.0114
郁郁	聽覺	1.32966
郁郁	視覺	1.24245
郁郁	觸覺	1.56071
酥	味覺	1.0114
酥	嗅覺	0.780355
酥	聽覺	1.09861
酥	視覺	1.56071
酥	觸覺	0.549306
醇	味覺	1.32966
醇	嗅覺	1.32966
醇	聽覺	1.24245
醇	視覺	1.24245
醇	觸覺	1.56071
重	味覺	1.0114
重	嗅覺	0.867563
重	聽覺	0.780355
重	視覺	1.32966
重	觸覺	1.0114
鈍	味覺	1.32966
鈍	嗅覺	1.09861
鈍	聽覺	0.780355
鈍	視覺	1.0114
鈍	觸覺	1.09861
銳	味覺	0.636514
銳	嗅覺	1.56071
銳	聽覺	0.780355
銳	視覺	1.32966
銳	觸覺	0.924196
長	味覺	1.09861
長	嗅覺	0.867563
長	聽覺	1.09861
長	視覺	1.32966
長	觸覺	0.867563
閃閃	味覺	0.867563
閃閃	嗅覺	0.780355
閃閃	聽覺	1.0114
閃閃	視覺	0.780355
閃閃	觸覺	1.24245
陡	味覺	0.780355
陡	嗅覺	1.0114
陡	聽覺	1.0114
陡	視覺	1.32966
陡	觸覺	1.24245
隱隱	味覺	1.09861
隱隱	嗅覺	1.32966
隱隱	聽覺	1.32966
隱隱	視覺	1.0114
隱隱	觸覺	1.09861
雜	味覺	1.56071
雜	嗅覺	1.09861
雜	聽覺	1.24245
雜	視覺	1.56071
雜	觸覺	1.56071
青	味覺	1.32966
青	嗅覺	1.32966
青	聽覺	1.24245
青	視覺	1.0114
青	觸覺	1.24245
髒	味覺	1.0114
髒	嗅覺	1.56071
髒	聽覺	1.56071
髒	視覺	0.549306
髒	觸覺	0.867563
鮮	味覺	0.780355
鮮	嗅覺	1.32966
鮮	聽覺	1.32966
鮮	視覺	1.0114
鮮	觸覺	0.867563
鹹	味覺	1.24245
鹹	嗅覺	1.09861
鹹	聽覺	0.924196
鹹	視覺	1.56071
鹹	觸覺	0.780355
麻	味覺	1.0114
麻	嗅覺	1.0114
麻	聽覺	1.09861
麻	視覺	1.56071
麻	觸覺	1.32966
黃	味覺	1.24245
黃	嗅覺	0.867563
黃	聽覺	1.0114
黃	視覺	0.549306
黃	觸覺	0.780355
黏	味覺	0.780355
黏	嗅覺	1.09861
黏	聽覺	1.32966
黏	視覺	1.0114
黏	觸覺	0.867563
鼓	味覺	1.56071
鼓	嗅覺	1.24245
鼓	聽覺	1.32966
鼓	視覺	0.636514
鼓	觸覺	1.32966
齊	味覺	1.56071
齊	嗅覺	0.924196
齊	聽覺	1.09861
齊	視覺	1.32966
齊	觸覺	1.32966
